# Supplementary material for: The limitations of bioeconomy LCA studies for understanding the transition to sustainable bioeconomy
Source: Int J Life Cycle Assess. 2022 Apr 26;27(5):680–703. doi: 10.1007/s11367-022-02053-w (PMC9114090; doi:10.1007/s11367-022-02053-w)
Supplement: Supplementary file 1 — Supplementary file1 (XLSX 40 KB) [file 11367_2022_2053_MOESM1_ESM.xlsx]

## Sheet: 83 Studies
S.No.	Ref. ID	Title	Year	Country	Type of LCA	Feedstock	Final Product	Goal	Goal classification	Stakeholder	Bioeconomy lens	Function	Functional Unit	System Boundary	Impact Methods	Impact Categories	Interpretation
																	Data quality	Sensitivity	Uncertainity	Recommendations
1	6	Bioresource utilisation by sustainable technologies in new value-added biorefinery concepts - Two case studies from food and forest industry	2013	Sweden	Attributional	Residues - Onion waste : Food Industry; Birch bark : Forest industry	Quercetin: powerful antixidant; Betulin: anti-inflammatory and anti-bacterial properties	to enhance the value of the identified waste and by-products, novel technologies have been developed and existing technologies have been adapted to be more suitable for these specific types of materials	Not defined	Not Defined (ND)	bioresource - valorisation	ND	1 tonne of onion waste as well as 1 tonne of birch bark	Gate to gate	ND	Global warming potential (GWP), Primary energy demand (PED)	ND	ND	ND	ND
2	7	Life cycle assessment of commodity chemical production from forest residue via fast pyrolysis	2014	USA	Consequential	Not defined	Chemicals	to analyse the environmental impacts of the chemical production from forest residue via fast pyrolysis with hydrotreating/FCC upgrading	Improvement	Explicit - Chemical industry	biotechnology	ND	1kg of chemicals	Cradle to gate	TRACI 2	Ozone depletion, smog, acidification, eutrophication, carcinogens, non-carcinogens, respiratory effects, ecotoxicity	ND	ND	ND	ND
3	13	LCA of 1,4-butanediol produced via direct fermentation of sugars from wheat straw feedstock within a territorial biorefinery	2016	Italy	Attributional	Wheat Straw	1,4 - Butadinol	the aim of the study was to: (i) assess the environmental load of bio-based BDO, quantifying the resources use and emissions along the production chain; (ii) evaluate opportunities for improvements of the bio-product supply chain; and (iii) compare the environmental performance of bio-based BDO with fossil-based counterpart, in order to ascertain the potential environmental benefits of this fores…	Improvement; hotspot identification	Explicit - chemical industry	bioresource	ND	1 kg of bio-based BDO	Crade to Gate	Recipe Midpoint (h)	Climate Change (CC), Ozone Depletion (OD), Terrestrial Acidification (TA), Freshwater Eutrophication (FE), Marine Eutrophication (ME), Photochemical Oxidant Formation (POF), Particulate Matter Formation (PMF), Water Depletion (WD), Fossil Depletion (FD)	Yes	Yes	Yes	Yes
4	15	Uncertainty in the Life Cycle Greenhouse Gas Emissions from U.S. Production of Three Biobased Polymer Families	2016	USA	Attributional	Corn stover and Switchgrass	PHA, PLA, PHB	to evaluate the GHG emissions associated with both corn-based and switchgrass-based PLA, PHA, and bioethylene based plastics	Improvement	Implied - government	bioresource	ND	ND	Cradle to gate	IPCC	Global warming potential (GWP)	Yes	Yes	ND	Yes
5	16	Climate Change Mitigation Challenge for Wood Utilization-The Case of Finland	2016	Finland	Attributional	Wood biomass utilization	Energy, Paper, Paperboard, Sawn dust	to comprehensively examine the net carbon emissions associated with wood utilization in Finland	Improvement	ND	ND	ND	tC (tonne Carbon)	ND	ND	Carbon emissions	ND	Yes	ND	ND
6	22	Bioextraction potential of seaweed in Denmark - An instrument for circular nutrient management	2016	Denmark	Consequential	Seaweed	Bioethanol, Liquid Fertilizer	to evaluate the impacts and/or benefits of an innovative macroalgal biorefinery concept. The macroalgal biorefinery presents an integrated production of bioethanol, liquid fertilizers and protein-rich ingredients for fish feed. The study aims at identify the critical features influencing resource efficiency and environmental performance of the system, in order to provide decision support for macr…	Hotspot	ND	bioresource	ND	1 ha of sea cultivated with seaweed	Cradle to grave	Recipe midpoint (h)	Climate change (CC), Marine Eutrophication (ME), Cumulative Energy Demand (CED)	ND	ND	ND	ND
7	26	An environmental analysis of options for utilising wasted food and food residue	2016	Ireland	Consequential	Wasted food and food residue		to quantify potential environmental impacts of WFFR reduction and utilisation compared to business as usual in Ireland in order to identify the key environmental impacts of each management option and to provide information to better under- stand the impact of policy decisions on WFFR management. The study was conducted for a scientific audience and regulators with the comparison restricted to the…	Improvement	Scientific public	waste - economic gain with bioresource	primary function of all options is to handle waste	1,267,749 t wasted food	Cradle to grave	CML Midpoint	Global warming potential (GWP), Acidification potential (AP), Eutrophication potential (EP)	Yes	Yes	Yes	Yes
8	30	Material flow and sustainability analyses of biorefining of municipal solid waste	2017	UK	Consequential	Municipal Solid Waste	Multiple products such as Fertilizer, biogas, recyclable water	No defined goal	Not defined	ND	ND	ND	ND	ND	ND	ND	ND	ND	ND	ND
9	32	Life cycle assessment of orange peel waste management	2017	Italy	Consequential	Orange peel		LCA assessment of orane peel waste management. they have taken 10 waste management options to go through	Improvement	ND	waste management with a bioresource	ND	1 t of OPW	gate to grave	ND	global warming, acidification, marine-nitrogen eutrophication, abiotic resource depletion, human toxicity and ecosystem toxicity	ND	Yes	Yes	Yes
10	34	Life cycle assessment of wood-plastic composites: Analysing alternative materials and identifying an environmental sound end-of-life option	2017	Germany	Consequential	Wood biomass	Wood- Plastic composite (WPC)	The upstream processes (resource alternatives) as well as the downstream processes of WPC need to be thoroughly ecologically analysed.	Improvement	explicitly mentioned - the recyclers pperspective and business as usual	bioresource	ND	1 kg WPC	cradle to gate	CML-IA mid-point impact method	global warming potential (GWP), depletion poten- tial of the stratospheric ozone layer (ODP), acidification potential of land and water (AP), eutrophication potential (EP), formation potential of tropospheric ozone photochemical oxidants (POCP), abiotic depletion potential for non-fossil resources (ADPE), abiotic depletion potential for fossil resources (ADPF)	ND	ND	ND	ND
11	35	Multi-product biorefineries from lignocelluloses: A pathway to revitalisation of the sugar industry?	2017	South africa	Attributional	Sugarcane residue	biochemical and biofuel	aimed to provide insights into the environmentally sustainable pathways for sugarcane residue utilisation and ‘hot-spot’ identification (i.e. main environ- mental contributors	Hotspot	Implied - goverment	bioresource waste	ND	65 (tDM/h) tonnes bagasse and trash per hour	cradle to gate	CML-IA	abiotic depletion, global warming potential (GWP100), acidification, eutrophication, ozone depletion (ODP) and photochemical oxidation (POCP), terrestrial, aquatic eco-toxicity and human toxicity, water consump- tion and water scarcity. Damage-oriented	ND	Yes	ND	ND
12	37	Seaweed as innovative feedstock for energy and feed – Evaluating the impacts through a Life Cycle Assessment	2017	Italy	Consequential	Seaweed	protein production	The goal of the analysis is to assess the environmental performance of offshore seaweed production and two alternative exploitation pathways: energy and protein production.	Improvement	explicitly mentioned - company perspective and business as usual	biotechnology	ND	1 ha of offshore cultivatio	cradle to gate	recipe (h) midpoint, usetox	climate change (CC), Cumulative Energy Demand total (CED), Cumulative Energy Demand e fossil energy (CED-F), Marine eutrophication (ME), P-limited Marine eutrophication (ME-PLim), Human toxicity e cancer (HT-C), Human toxicity e non cancer (HT-NC).	ND	Yes	ND	ND
13	39	Novel miscanthus germplasm-based value chains: A life cycle assessment	2017	UK	Consequential	Miscanthus	miscanthus biomass production	assess the environmental performance of various miscanthus-based energetic and material value chains using the most up-to-date genotype as well as management options.	Market	ND	biotechnology	ND	1ha	cradle to grave	recipe (h) mid and endpoint	all 18 categories	Yes	Yes	ND	Yes
14	41	Environmental performance of manure co-digestion with natural and cultivated grass – A consequential life cycle assessment	2017	Estonia and Poland	Consequentional	Natural and cultivated grass	Digestate and biogas	Goal of the study is the impact analysis of three AD scenarios 1- mono digestion cow manure, 2- manure co digestion with energy grass, 3- manure co digestion with residual grass	impact analysis - improvement	ND	bioresource	ND	1 t of manure ex animal	cradle to gate	EDIP2003	global warming, acidification and aquatic eutrophication	Yes	Yes	Yes	ND
15	42	Climate-change and health effects of using rice husk for biochar-compost: Comparing three pyrolysis systems	2017	North Vietnam	Attributional	Rice husk residue	biochar	the goal is to evaluate the climate change and health effects of using rice husk to produce biochar that is composted with buffalo manure and straw application to paddy fields during summer and spring season - to see if this is better than the open burning of biomass	Improvement	implied - alternative methods	bioresource - valorisation	ND	1 t of dry rice husk	ND	recipe midpoint	climate change, particulate matter , human toxicity	Yes	Yes	Yes	ND
16	43	Multi-criteria analysis of a biorefinery for co-production of lactic acid and ethanol from sugarcane lignocellulose	2017	South africa	Attributional	sugarcane residue	lactic acid and bioethanol	compare the environmental viability of simulated biorefinery scenarios for production of bioethanol and lactic acid from sugarcane residues.	Improvement	implied - for collab between two research institutes for improvement in the production system for industries	bioresource - valorisation	ND	1 tonne Lactic acid produced, 1 MWh of electricity produced	cradle to gate	cml- ia baseline	abiotic depletion GWP, acidification, eutrophication, ozone depletion, photochemical oxidation, terrestrial and aquatic eco- toxicity and human toxicity	Yes	ND	ND	ND
17	44	Explorative environmental life cycle assessment for system design of seaweed cultivation and drying	2017	Netherlands	Attributional	seaweed	dried seaweed	identify directions for optimizing the future commercial dried seaweed production system design from an environmental point of view.	improvement	Implied - for improvement in industries	bioresource	The function of the dried seaweed production system in this LCA is the production of dried seaweed with a protein content of one ton, suitable for further processing.	1 ton of protein content	cradle to gate	CML 2001 (baseline) method	ozone layer depletion, human toxicity, fresh water aquatic ecotoxicity, marine aquatic ecotoxicity, terrestrial ecotoxicity, photo- chemical oxidation, climate change, acidification, abiotic depletion and eutrophication	Yes	Yes	ND	Yes
18	45	Life cycle assessment of feedstock supply systems for cellulosic biorefineries using corn stover transported in conventional bale and densified pellet formats	2017	USA	Attributional	corn stover	biomass	to compare the environmental impacts of feedstock supply logistics (comparison of 3 different logistic scenarios) for a corn stover based cellulosic biorefinery of 114 million liters/ year capacity with densification by balling and pelletization.	improvement	Explicit - Work between ohio state univ and a company (name not mentioned)	biotechnology	ND	1 metric ton of dry biomass	cradle to gate	TRACI	GWP, acidification potential and fossil fuel depletion, eutrophication potential, ecotoxicity, human health, photochemical smog, ozone depletion and respiratoory effects	Yes	Yes	Yes	Yes
19	46	Environmental impacts of producing bioethanol and biobased lactic acid from standalone and integrated biorefineries using a consequential and an attributional life cycle assessment approach	2017	Denmark	Both consequentional and attributional	straw and alfalfa	Lactic acid	evaluate and compare 2 standalone biorefinery systems - integrated biorefinery plant	Comparison of approach; improvement	implicit - valorisation	bioresource	ND	1MJEtoH+1kgLA	Cradle to gate	RECIPE - midpoint	Global Warming Potential (GWP100), Eutrophication Potential (EP), Non- Renewable Energy (NRE) use and Agricultural Land Occupation (ALO).	Yes	Yes	Yes	Yes
20	48	A life cycle assessment of poly-hydroxybutyrate extraction from microbial biomass using dimethyl carbonate	2017	Italy	Attributional	microbial biomass	Poly hydroxy burate	assesses the potential life cycle environmental impacts related to a novel protocol poly-hydroxyalkanoates extraction based on dimethyl carbonate in comparison to the use of halogenated hydrocarbons (in particular 1,2 dicholoroethane).	Improvement	ND	biotechnology	ND	1 kg of PHB ready for product management	gate to gate	ND	climate change (GWP), ozone depletion (OD), human toxicity cancer (HTc) and non-cancer (HTnc), freshwater ecotoxicity (FE), acidification (AC), photochemical ozone formation (POF), freshwater eutrophication (EuF), marine eutrophication (EuM), terrestrial eutrophication (EuT), particulate matter formation (PM), ionizing radiation (IR), resource depletion (RD) and water depletion (WD)	ND	ND	ND	Yes
21	50	Uncertainties in corn stover feedstock supply logistics cost and life-cycle greenhouse gas emissions for butanol production	2017	USA	Not Defined	corn stover	butanol	to assess uncertainities associated with corn stover feedstock supply logistics cost, life cycle energy use and life cycle GHG emissions using TEA and LCA methodologies	Hotspot	end of life - implicit	bioresorce	ND	1 metric ton of dry corn	cradle to biorefinery gate	ND	GWP	Yes	Yes	ND	ND
22	52	Bio-electrochemical conversion of industrial wastewater-COD combined with downstream methanol synthesis-an economic and life cycle assessment	2018	Germany	Consequential	indisutrial waste water	methanol (using bio-based feedstock instead of fossil based)	compare impacts of the proposed biomethanol system with the impact of fossil ch3oh synthesis.	comparison, improvement	ND	bioresource - wate	ND	1 tonne methanol	cradle to gate	Recipe - midpoint	GWP, terrestrial acidification potential, photochemical oxidanr formation potential, freshwater eutrophication potential	ND	Yes	ND	ND
23	54	The implications of stakeholder perspective for LCA of wasted food and green waste	2018	Ireland	Consequential	wated food and green waste	waste treatment	compare impacts of the proposed biomethanol system with the impact of fossil ch3oh synthesis.	improvement	yes present; comparison about stakeholders perspective and business as usual - it’s the end of pipe and using left raw materials as input for something else	bioresource - waste	yes present (2nd paper )	1 kg of wasted food, 1 kg of green waste and 1 kg of wasted food or green waste, 1 kg nitrogen ( waste valorisation)	gate to grave	CML - midpoint	climate change, acidification and eutrophication	ND	Yes	Yes	Yes
24	56	Environmental assessment of biorefinery processes for the valorization of lignocellulosic wastes into oligosaccharides	2018	spain	Attributional	sugar beet pulp	pectin-derived oligosaccharides (POS)	to assess the environmental performance of different extraction routes from the sugar industry to obtain a POS extract with high content in arabino - oligosaccharides and oligo- galacturonides	improvement	explicit - valorisation - but the fu doesn’t compliment the perspective	bioresource	ND	100 kg of dry SBP at the factory gate	cradle to gate	cml 2001 method	abiotic depletion po- tential (ADP), acidification potential (AP), eutrophication potential following impact categories were evaluated: abiotic depletion po- tential (ADP), acidification potential (AP), eutrophication potential (EP), global warming potential (GWP), photochemical oxidation potential (POFP), ozone layer depletion potential (ODP), human toxicity potential (HTP), terrestrial ecotoxic…	ND	ND	ND	ND
25	58	Choice of mineral fertilizer substitution principle strongly influences LCA environmental benefits of nutrient cycling in the agri-food system	2018	Norway	Streamlined	dairy cow manure	organic fertilizer	to account for the beneficial impact of avoided mineral fertilizer production, the system is expanded here to includded the production of separate mineral N, P and K fertilizer.	Improvement	implicit - valorisation	bioresource	ND	1000kg cattle manure	gate to gate	ReCiPe midpoint	all 18 categories with 100 years perspective	ND	Yes	Yes	Yes
26	61	Eco-efficiency assessment of bioplastics production systems and end-of-life options	2018	Thailand	Consequential	sugarcane and cassava	PLA, PHB and PHA boxes	midpoint and endpoint impacts lca of PLA, PHAs and PBS boxes from sugarcane and cassava.	Improvements	End of life (eol) - implicit	end of life - bioresurce	ND	1000 boxes	cradle to grave	recipe mid and end point	all 18 impact categories	ND	ND	ND	ND
27	62	Life cycle assessments of bio-based sustainable polylimonene carbonate production processes	2018	UK	Attributional	Citrus waste and microalgae	poly-limonene carbonate	investigate the net CO2 emissions or consumption of the newly proposed biopolymer PLC manufacturing process and identify any potential adverse environment impacts	Hotspot	ND	bioresource	ND	21.6 kt PLC	cradle to grave	Recipe - midpoint	climate change, ozone depletion, terrestrial acidification, freshwater eutrophication, human toxicity, particulate matter formation, terrestrial ecotoxicity, freshwater ecotoxicity, agricultural land occupation,water depletion and fossil depletion	ND	ND	ND	Yes
28	64	Life cycle, techno-economic and dynamic simulation assessment of bioelectrochemical systems: A case of formic acid synthesis	2018	UK	Attributional	Not defined	formic acid	is to assess the environmental impact of BES-synthesised HCOOH.	Production - market	Implied for government	ND	ND	1 kg of HCOOH	cradle to gate	Impact 2002+	impact categories include carcinogens, non-carcinogens, re-spiratory inorganics and organics, ionising radiation, ozone layer de-pletion, aquatic ecotoxicity, terrestrial ecotoxicity, terrestrial acid- ification, land occupation, aquatic acidification, aquatic eutrophication, , aquatic ecotoxicity, global warming, non-renewable energy and mineral extraction.	ND	ND	ND	Yes
29	66	Comparative environmental Life Cycle Assessment of integral revalorization of vine shoots from a biorefinery perspective	2018	spain	Consequential	vine shoots	valuable products	assess the environmental performance of different valorizing routes of vine shoots to obtain high added value products with potential uses from biopolymers to energy production from three maijor constituents cellulose, lignin and hemicellulose	hotspots	explicit - valorisation routes	bioresource	ND	100kg of biomass valorized	ND	CML 2001	abiotic depletion potential (ADP), acidification potential (AP), eutrophication potential (EP), global warming potential (GWP), ozone layer depletion potential (ODP), human toxicity potential (HTP), freshwater aquatic ecotoxicity potential (FEP), marine aquatic ecotoxicity potential (MEP), terrestrial ecotoxicity potential (TEP) and photochemical oxidation potential (POP)	ND	Yes	Yes	Yes
30	69	Life cycle assessments for biomass derived sustainable biopolymer & energy co-generation	2018	UK	Attributional	citrus waste	polymer PLC	to explore the most influential factors determining the process environmental and health impacts to further PLC production	Hotspot	not particular stakeholder present and there is focus on the process improvement	ND	ND	21,600 tonnes	cradle to gate	Recipe midpoint	climate change, ozone depletion, human toxicity, ecotoxicity of land and water, agricultural land occupation, and depletion ofwater and fossil	ND	ND	Yes	ND
31	70	An environmental and economic analysis of the wood-pellet chain: two case studies in Southern Italy	2018	Italy	Attributional	wood	wood-pellet	to estimate and compare the environmental impacts and the costs of the production ofpacked wood pellets. Two pellet production systems, using roundwood logs (case 1) and mainly sawdust (case 2), have been analysed in 2015 in Basilicata region (Southern Italy).	Improvement	implicit - end of life	bioresource	ND	1 t of produced pellets.	cradle to gate	Impact 2002+	ozone layer deple- tion (OLD), photochemical oxidation (PO), acidification (A), eutrophication (E), global warming (GW) and mineral extrac- tion (ME).	ND	ND	Yes	ND
32	71	From wood to resin-identifying sustainability levers through hotspotting lignin valorisation pathways	2018	Austria	Streamlined	wood	Polymer resin	to identify and prioritise actions that lead to the sustainable development of LPF resing during R and D	Hotspot	implicit- valorisation	bioresurce	ND	1 t of LPF resins	cradle to gate	ND	GWP 100 years, 2- Cumulative non-renewable energy use (NREU)	Yes	Yes	Yes	ND
33	74	Gate-to-gate life cycle assessment of biosurfactants and bioplasticizers production via biotechnological exploitation of fats and waste oils	2018	UK	Attributional	fats and waste oils	biosurfactants and bioplasticizers	to establish an up - to date life cycle inventory dataset to access the potential environmental impacts of biosurfactants and bioplasticizers production.	Market	ND	ND	ND	1 kg of product	ND	ND	GWP, Ozone layer depletion, photochemical oxidation, acidification potential, eutrophication and non renewable fossil.	ND	ND	Yes	ND
34	77	Life-cycle assessment on food waste valorisation to value-added products	2018	Hong Kong	Consequential	foodwaste		to assess and compare the environmental performance of 8 experimental methods for producing HMF from food waste	improvement ; valorisation	explicit - valorisation	biotechnology	ND	defined as the conversion of 1g of food waste substrates	cradle to gate	recipe midpoint and endpoint impact categories	Metal depletion, Marine ecotoxicity, Freshwater ecotoxicity, Human toxicity, Freshwater eutrophication. Fossil depletion, Particulate matter formation, Terrestrial acidification, climate change, photochemical oxidant formation, Natural land transformation, Ionising radiation, Urban land occupation, Ozone depletion, Agricultural land occupation, Marine eutrophication. human health, ecosystems and …	ND	ND	Yes	ND
35	78	The future of Swedish food waste: An environmental assessment of existing and prospective valorization techniques	2018	Sweden	Attributional	mix of foodwaste	biogas and succinic acid	to assess the future of mixed food waste and whether mixed food waste used for bio ased chemicals instead of biogas production- this may contribute to a lower environmental impact than current practices	Improvement	explicit - valorisation	bioresource	ND	1 ton food waste dry for fw to sa - fu - 1 t of produced succinic acid crystals	cradle to grave	ND	AP, EP, HTP, NREU, REU, GWP	ND	ND	Yes	ND
36	87	Revealing the Environmental Advantages of Industrial Symbiosis in Wood-Based Bioeconomy Networks: An Assessment From a Life Cycle Perspective	2018	Germany	Attributional	wood based biomass		identify potential environmental advantages of the synergistic conversion and the coupled use of wood recources within these levels of IS in the SCBE	Hotspot	ND	biotechnology	ND	430,000 tonnes per annum	cradle to gate	CML 2001	11 categories ADP ODP, EP,TETP, POCP, AP, FAETP, HTTP, GWP 100, ADP, fossil, MAETP	Yes	ND	Yes	Yes
37	81	Scale-up and Sustainability Evaluation of Biopolymer Production from Citrus Waste Offering Carbon Capture and Utilisation Pathway	2018	UK	Attributional	Citrus waste	Biopolymer	identify the optimal reactor oxidation conversion from an environmental sustainability perspective ; compare PLC and PS production ; investigate environmental impacts associated iwth implementing a watse resource recovery system; identify environmental hotspots contributing to the impacts occurng over the life cycle of PLC production	Hotspot	explicit - valorisation	bioresource	ND	1 kg of PLC produced at refinery gate	cradle to gate	Recipe h midpoint - with endpoint approach	Climate change. Ozone depletion, Terrestrial acidification, freshwater eutrophication, Marine eutrophication, Photochemical oxidant formation, Particulate matter formation, Water depletion, Fossil depletion	ND	ND	Yes	ND
38	82	Competitive use of sugarcane for food, fuel, and biochemical through the environmental and economic factors	2018	Thailand	Attributional	sugarcane	PLA	evaluating the environmental sustainability of different sugarcane biorefinery systems	Improvement	ND	bioresource	ND	ND	cradle to gate	Recipe h midpoint	Climate change, Terrestrial acidification, Freshwater eutrophication, Human toxicity, Photochemical oxidant formation, Particulate matter formation, Terrestrial ecotoxicity, Freshwater ecotoxicity, Fossil depletion, Endpoint- Human health, Ecosystems, Resources	Yes	Yes	Yes	ND
39	86	Environmental sustainability assessment of HMF and FDCA production from lignocellulosic biomass through life cycle assessment (LCA)	2018	Spain	Attributional	lignocellulosic biomass	HMF and FDCA production	to assure the sustainable production of the combined route: biomass HMF - FDCA	Improvement	ND	bioresource	ND	1kg of FDCA/h produced at factory gate	cradle to gate	recipe - h midpoint	Climate change, Ozone depletion, Terrestrial acidification, Freshwater eutrophication, Marine eutrophication, Human toxicity, Photochemical oxidant, Freshwater ecotoxicity, Marine ecotoxicity, Agric. land occupation, Fossil depletion	Yes	Yes	ND	ND
40	88	Assessing the technical and environmental performance of wood-based fiber laminates with lignin based phenolic resin systems	2019	Germany	Not defined	phenolic resins	laminate boards	not defined	not defined	ND	ND	ND	1m2 beech fiber laminates	cradle to gate	CML 2001	11 categories global warming potential , global warming potential with biogenic carbon, human toxicity potential, eutrophication potential, abiotic depletion potential, cumulative energy demand, freshwater aquatic ecotoxicity, marine aquatic ecotoxicity, eutrophication potential, ozone depletion, photochemical ozone creation potential, terrestrial ecotoxocity, acidification potential,	Yes	ND	ND	Yes
41	89	Comparative life cycle assessment of first- and second-generation ethanol from sugarcane in Brazil	2018	Brazil	Consequential	sugarcane	1st and 2nd generation ethanol	perform LCA to compare and evaluate current 1G ethanol from sugar with stand alone 2G ethanol produced from sugarcane - bagasse and trash as well as integrated 1G2G ethanol technology	Improvement	implied - valorization - comparison	bioresource	ND	1L hydrate ethanol	cradle to gate	Recipe	GWP	ND	ND	ND	Yes
42	90	Sustainability of carbon delivery to an algal biorefinery: A techno-economic and life-cycle assessment	2019	USA	Not defined	Not defined	not defined	not defined	not defined	ND	ND	ND	ND	well to wheel ( cradle to gate)	ND	GWP	ND	Yes	Yes	ND
43	92	Eco-efficiency analysis of recycling recovered solid wood from construction into laminated timber products	2019	Germany	Consequential	recovered solid wood	timber kaminates	compare the environmental and economic performance of a new recycling concept for recovered solid wood from construction with the current treatment operations i.e. the incineration in a combined heat and power plant.	not defined	end of life - implicit	biotechnology	ND	1 t of recovered solid wood	ND	ND	GWP	ND	Yes	Yes	ND
44	93	Life Cycle Assessment of waste disposal from olive oil production: Anaerobic digestion and conventional disposal on soil	2019	Italy	Consequential	waste from olive oil production	waste management	comapre the environmental impacts associated with two different scenarios for the management of waste from olive oil production through a comparive lca - scenarios - AD and disposal to soil	Improvements ; eol approach	end of life- explicit	bioresource	ND	1L of olive oil production	cradle to grave	ILCD	Climate change, Acidification, Terrestrial eutrophication, Water resource depletion, Cumulative Energy Demand	ND	ND	Yes	ND
45	96	Maximizing environmental impact savings potential through innovative biorefinery alternatives: An application of the TM-LCA framework for regional scale impact assessment	2019	Denmark	Attributional	agricultural residues	PHA and biogas	to implement an assessment based on the TM-LCA approach - to provide comparison of potential biorefinery choices for the treatment of agricultural residues, 2 scenarios - biogas alone, biogas and PHA	Improvement	implicit - end of life	bioresource	ND	1 ton of feedstock	cradle to gate	Recipe - h (Midpoint and Endpoint)	all impact categories - 18	Yes	Yes	ND	ND
46	97	Integrated evaluation of wine lees valorization to produce value-added products	2019	spain	Attributional	winemaking derived waste	value added products	to delve into different strategies for valuing winemaking derived waste, proposing the identification of crittical points in the environmental profile under study	market	explicit - waste	bioresource	ND	1 tonne of wine less processed winwery facility	cradle to gate	Recipe - h - Midpoint and endpoint	Climate Change, Ozone Layer Depletion, Terrestrial Acidification, Freshwater Eutrophication, Marine Eutrophication, Human Toxicity, Photochemical Oxidant Formation, Terrestrial Ecotoxicity, Freshwater Ecotoxicity, Marine Ecotoxicity and Fossil Fuel Depletion	ND	Yes	ND	ND
47	101	Sustainability and life cycle assessment (LCA) of macroalgae-derived single cell oils	2019	UK	Streamlined	microalgae	single cell oils	aimed to understand where environmental hotspots are when using S. latissima as a feedstock for SCOs (single- cell oils)	Hotspot	ND	bioresource	ND	1 tonne of refined sco produced	cradle to gate	Recipe-h midpoint	cc, freshwater ecotoxicity, freshwater eutrophication, human toxicity, marine ecotoxicity, marine eutrophication, terrestrial ecotoxicity, terrestrial acidification and water depletion.	ND	Yes	Yes	ND
48	103	Assessing the environmental sustainability of glucose from wheat as a fermentation feedstock	2019	Spain	Not defined	Glucose from wheat	not defined	to assess the environmental profile of different European wheat producing countries and to further analyse the glucose production from wheat	Improvement	ND	ND	ND	1 kg of glucose production at factory gate	cradle to gate	ND	climate change (CC), particular matter (PM), human toxicity (HT), freshwater eutrophication (FE), terrestrial eutrophication (TE), acidification (AC) and abiotic depletion (AD)	ND	Yes	Yes	Yes
49	106	Life Cycle Impact Assessment of Polylactic Acid (PLA) Produced from Sugarcane in Thailand	2019	Thailand	Attributional	Sugarcane	Poly lactic acid	(1) quantifying the environmental footprint of PLA produced at Total Corbion PLA site in Rayong, Thailand, (2) identifying the critical environmental aspects in the PLA production chain to facilitate systems optimization towards lower overall impacts, and (3) analysis of the environmental impacts of foreseen improvements in the supply chain and PLA production process.	Improvement and Hotspot	ND	bioresource	ND	ND	cradle to gate	ILCD 2011 Midpoint +	Global warming potential (GWP), Water resource depletion (WS), Marine eutrophication (EP), Terrestrial eutrophication (EP), Acidification (AP), Particulate matter (PM), Land use (LU), Renewable energy use (REU), Non-renewable energy use (NREU)	ND	Yes	ND	ND
50	110	Process of fruit peel waste biorefinery: a case study of citrus waste biorefinery, its environmental impacts and recommendations	2019	India	Attributional	citrus waste	citrus waste biorefinery	environmental burden ofbiorefinery, a life cycle assessment (LCA) is performed for a representative citrus waste (CW) biorefinery.	Improvement	implicit - end of life	bioresource	ND	2500kg	gate to gate	cml 2001	Global warming potential (kg CO2 equivalent) (GWP), Acidification potential (kg SO2 equivalent) (AP), Eutrophication potential (kg phosphate equivalent) (EP), Ozone depletion potential (kg R11 equivalent) (ODP), Photochemical ozone creation potential (kg ethene equiv- alent) (POCP)	ND	ND	ND	Yes
51	112	Environmental life cycle assessment of different biorefinery platforms valorizing municipal solid waste to bioenergy, microbial protein, lactic and succinic acid	2020	Copenhagen	Consequential	Municipal solid waste	microbial protein, lactic acid, succinic acid	to evaluate environmental impacts of the 5 different scenarios (Organic food waste to digestate and bioenergy or heat) to identify the most environmentally friendly valorisation pathways for copenhagen	Hotspot	explicit - valorisation	bioresource	ND	management of 1 tonne of biopulp with an average TS of 18.3%”	ND	ND	climate change , human health, ecosystem quality, resources	ND	Yes	ND	ND
52	113	Environmental impact assessments of integrated food and non-food production systems in Italy and Denmark	2020	Italy and Denmark	ND	olive and wheat production	N.A.	to carry out compartitive lca of 4 agroforestry systems with olive production in italy and 2 production systems (1agroforestry, 1 wheat production) in denmark.	Improvement	ND	ND	ND	ND	cradlle to gate	Recipe midpoint for denmark and cml for italy	GWP	ND	ND	ND	ND
53	117	Environmental hotspots of lactic acid production systems	2020	Denmark	Attributional	corn stover, microalgae	lactic acid	aim in the present study (a) to consistently define biochemical production systems across selected bio‐based feedstocks, with a focus on LA as an important building block chemical ; (b) to characterize the environmental performance of the selected LA production systems using a full LCA approach; and (c) to discuss related environmental impact hotspots and their potential drivers for each producti…	Hotspot	implicit - end of life	bioresource	Yes	1kg of lactic acid with 99.9% purity	cradle to grave	recipe midpoint and endpoint	all 18 categories and endpoint categories	ND	Yes	Yes	ND
54	124	Bio-combustion of petroleum coke: The process integration with photobioreactors. Part II – Sustainability metrics and bioeconomy	2020	Brazil	Attributional	microalgae	N.A.	to evaluate environmental profile of the integrated process, which consists of the photobioreactor and bio-combustion furnace	Market	implicit- end of life	biotechnology	ND	1 kg of mass, 1MJ of energy and 1m3 of water	gate to gate	ND	net energy ratio, global warming potential, water footprint, acidification potential, eutrophication potential, and ozone depletion potential	ND	ND	ND	ND
55	131	Life cycle assessment of giant Miscanthus: Production on marginal soil with various fertilisation treatments	2020	Poland	Attributional	miscanthus	fertilixer digestate	To determine the environmental impact of the production of giant miscanthus in treatments with 1.) fertilised digestate, 2.) supplied with mineral fertilisers and in non-fertilised treatment.	Improvement	explicit - valorisation	bioresource	ND	1 Mg of dry biomass and 1 GJ of energy from fresh biomass.	cradle to gate	recipe midpoint	all 18 Impact categories	ND	ND	ND	ND
56	132	Life cycle assessment of anaerobic digestion of pig manure coupled with different digestate treatment technologies	2020	China	Attributional	Pig manure	digestate and biogas	to assess the potential environmental impacts of alternative digestate trearment technologies in order to handle digestate from a biogas plant in china	Improvement	explicit - valorisation	bioresource	ND	1 metric tonne of pig manure which entered the sb	gate to gate ( not mentioned in the paper)	Impact 2002+	human health, ecosystem quality, climate change, resources and water footprint	ND	Yes	Yes	ND
57	140	Life cycle environmental impact assessment of biomass materials in Japan	2020	Japan	Not defined	Environemntaly weighted material consumption (EMC)	N.A.	to determine the Environemntaly weighted material consumption (EMC) of biomass resources of Japan in order to identify their potential in the context of the bioeconomy	goal - not defined	ND	ND	ND	not defined	ND	ND	ND	ND	ND	ND	ND
58	141	Life cycle environmental sustainability of valorisation routes for spent coffee grounds: From waste to resources	2020	UK	Consequential	spent coffee grounds	value added products	to estimate and compare the environmental impacts associated with different spent coffee grounds (SCGs) management and valorisation routes as follows AD with electricity and digestate production, composting, direct application to land, incineration and landfillling	Improvement and market	explicit- valorisation	bioresource	ND	treatment of 1 tonne of SCGs	cradle to grave	recipe midpoint	16 categories - SAME AS MENTIONED IN THE NEXT CELL	ND	ND	ND	ND
59	142	Comparative life cycle assessment of microalgae cultivation for non-energy purposes using different carbon dioxide sources	2020	Italy	Consequential	2 feedstocks - commercial CO2 of high purity and waste CO2	P. tricornutum (omega 3 fatty acid)	to assess the environmental performances of the production of P. tricornutum for non-energy purposes on a semi-industrial scale, evaluating the use of two different carbon sources. In the first trial the biomass was fed with a stream of commercial CO2 of high purity grade, while in the second one waste CO2 from biogas upgrading was used	Market	implicit - valorisation	biotechnology	ND	1 kg Dried Weight (DW) of algal biomass	cradle to gate	recipe midpoint	16 categories- Acidification Potential (ACP); GlobalWarming Potential, excluding biogenic carbon (GWPebc); Global Warming Po- tential, including biogenic carbon (GWPibc); Freshwater Aquatic Ecotoxicity Potential (FAETP); Freshwater Eutrophication Potential (FETP); Marine Eutrophication Potential (METP); Terrestrial Eutrophi- cation Potential (ETP); Human Toxicity Potential with cancer effects (HT…	ND	Yes	Yes	Yes
60	148	Life Cycle Assessment of vegetable oil based polyols for polyurethane production	2020	Latvia	Consequential	rapeseed oil	Polyurethane	to carry out a cradle-to-gate LCA of rapeseed oil-based polyols, to be to be further involved in a LCA study aimed to evaluate the overall impact of PU using polyol from rapeseed. As mentioned before, in our previous work, LSIWC have developed rapeseed oil-based polyol synthesis methods for sub- sequent use in PU material development	overall impact - improvement	implied - end of life	bioresource	ND	1 kg of rapeseed oil-based polyol	cradle to gate	Recipe midpoint and endpoint	all 18 and endpoint ( 3)	ND	Yes	Yes	ND
61	149	Hybrid life cycle assessment of potato pulp valorisation in biocomposite production	2020	Italy	Hybrid - IO	potato pulp residue	biocomposites	to evaluate the environmental, social and economic impacts of modifying conventional bioplastics production with a potato pulp residue left over from starch production to produce biocomposite. The technology was developed by Consiglio Nazionale delle Ricerche - Istituto per i Processi Chimico- Fisici (IPCF) in Italy as part of the Horizon 2020 project ‘AgroCycle’, therefore the geographical scope…	Hotspot	implied - end of life	bioresource	Yes	functional unit was 1 kg biocomposite, which was produced from PLA/additives or PHA/Additives with potato pulp. This functional unit can be used to produce 10 plant pots, each weighing 100 g (14.5 cm bottom diameter, 19 cm top diameter, 16 cm height).	cradle to gate	the method has been defined in accordance with a study on tiered life cycle sustainanbility assessment	GHG emission (environmental), gross added value (GVA; economic) and employment hours (social) were selected as the key indicators.	ND	Yes	Yes	Yes
62	150	Life cycle assessment of bagasse fiber reinforced biocomposites	2020	Brazil	Attributional	bagasse fiber	biocomposites	the environmental evaluation of novel routes for producing biocomposites using agro-industrial materials and residues, through a comprehensive analysis including all relevant processes needed froma cradle-to-gate perspective	Market	implied - market	bioresource	ND	1kg of pellets	cradle to gate	recipe midpoint	ozone formation (OF), terrestrial acidifi-cation (TA), freshwater eutrophication (FWE), and fossil resource scarcity (FRS)	ND	Yes	Yes	Yes
63	152	Environmental life cycle assessment of polypropylene made from used cooking oil	2020	Netherlands	Attributional	Used cooking oil	Polypropylene	to assess the impact of UCO- based PP to identify the environmental hotspots of the life cycle. The second goal of this LCA is to add further valuable research to the open debate of solving multifunctionality of biorefineries (as detailed in section Multifunctionality). The results of this study are intended to be used by the industry for further process improvement, policy makers and the LCA com…	Hotspot; compelte goal	implied valorisation	bioresource	ND	1kg of PP	cradle to gate	15 methods defined	16 impact actegories	ND	Yes	Yes	Yes
64	170	Upgrading wineries to biorefineries within a Circular Economy perspective: An Italian case study	2021	Italy	Attributional	N.A.	Wine	The goal of this study is the environmental evaluation of the wine production in a twofold perspective: (i) as a linear production (leading to the production ofwine and by-products) and (ii) as a circular process based on the reuse of by-products, to produce not only wine but also other value-added products. The	Hotspot	Implied not mentioned	ND	Identified the function of the study	1 wine bottle	cradle to gate and cradle to grave	Recipe midpoint	Global warming potential Fine particulate matter formation potential Terrestrial acidification potential Freshwater eutrophication potential Marine eutrophication potential Human carcinogenic toxicity potential Mineral resource scarcity potential Fossil resource scarcity potential Water consumption potential	ND	ND	Yes	ND
65	171	Cradle-to-grave life cycle assessment of single-use cups made from PLA, PP and PET	2021	Denmark	Consequential	N.A.	PET, PP, PLA	this study aims to support policy makers by 1) high- lighting the environmental hotspots of PLA single-use cups and 2) comparing the environmental performances of single-use plastic cups made from PLA and its fossil fuel counterparts. To reach these two ob- jectives, it is important to consider the entire life cycle of the product and, therefore, a cradle-to-grave LCA is performed. For	improvement	implied	ND	yes	ND	cradle to grave	different methods for each impact category	CC, Ozone depletion, Particulate matter, ionizing radiation, human health, photochemical ozone formation, acidication, terrestrial-freshwater-marine eutrophication, land use, water use, resource use - metal, resource use - fossil fuel	Yes	Yes	Yes	Yes
66	174	Novel insights in dimethyl carbonate-based extraction of polyhydroxybutyrate (PHB)	2021	Italy	Attributional	N.A.	PHB	to analyse the influence of the solvent/antisolvent used in PHB extraction. Ini-tial biomass amount, solvent, antisolvent and the enthalpy of vaporization were the items included in the assessment of PHB production. Therefore, the environmental results will be got per gramme of PHB production.	improvement	not mentioned	ND	ND	not defined	cradle to gate	Recipe (h) midpoint	ClimateChange (CC), Ozone Depletion (OD), Human Tox-icity, Non-Cancer effects (HTNC), Human Toxic-ity, Cancer effects (HTC), Particulate Matter (PM), Ionizing Radiation HH (human health) (IRHH), Ionizing Radiation E (ecosystems) (IRE), Photo-chemical Ozone Formation: (POF), Acidification (AC), Terrestrial Eutrophication (TE), Freshwa-ter Eutrophication (FEW), Marine Eutrophication (ME), Freshwate…	ND	ND	ND	ND
67	175	Environmental life cycle assessment of cascade valorisation strategies of South African macroalga Ecklonia maxima using green extraction technologies	2021	South africa	Attributional	E. Maxima - macro algae	N.A.	objective is to provide a full accounting of the environmental impacts of two novel microalgal biorefinery systems featuring the sequential extraction of laminarin, fucoidan and alginate from brown macro algae E. maxima. the two focal systems adopt subcritical water extraction (SWE) and hot water extraction (HWE). for benchmarking purpose, a third reference system is included in this study	market	explicit - valorisation	biotechnology	choice of defining the FU based on biomass feedstocks instead of outputs is due to the intended use of the LCA for decision support on biomass valorisation as well as the intension to avoid addressing the multi- functionality of the focal systems.	1 t dry matter of E. Maxima used in the systems as feedstocks.	cradle to gate	recipe (h) midpoint	climate change, marine eutrophication , mineral resources scarcity, water consumption, and blue water footprint.	ND	ND	Yes	Yes
68	176	Circular economy in the agro-industry: Integrated environmental assessment of dairy products	2021	Italy	Prospective Consequential	N.A.	dairy products	In the present study, typical dairy products (in Campania Region, Italy) are evaluated through the sequential application of LCA and EMA (LEAF) in a two-fold perspective: (1) evaluating the environmental performance of the production chain and (2) suggesting a methodological improvement for the integration of LCA and EMA in LEAF procedure. The evaluation is carried out considering the current bus…	Hotspot	explicit - eol	Biotechnology	mentioned	annual mozzerall cheese production - 1,2 x 10^5 kg of moozzarella cheese	cradle to grave with system expansion to cradle to cardle	recipe midpoint	Global warming potential Stratospheric ozone depletion potential Ionizing radiation potential Ozone formation, Human health potential Fine particulate matter formation potential Ozone formation, Terrestrial ecosystems potential Terrestrial acidification potential Freshwater eutrophication potential Marine eutrophication potential Terrestrial ecotoxicity potential Freshwater ecotoxicity potential …	ND	ND	ND	ND
69	177	Life cycle assessment of hetero- and phototrophic as well as combined cultivations of Galdieria sulphuraria	2021	germany	Attributional	N.A.	G. sulphuraria	The goal of the LCA was the comparison of environmental impact of combined heterotrophic and phototrophic cultivation of G. sulphuraria to the cultivation model of the same biomass from separate heterotro-phic and phototrophic cultivation systems	improvement	ND	Bioresource	yes	is 1 kg of concentrated biomass with a water content of 90% (w/w) for each separate heterotrophic and phototrophic cultivation system	cradle to gate	ND	ND	ND	ND	ND	ND
70	178	Mitigating environmental impacts of milk production via integrated maize silage planting and dairy cow breeding system: A case study in China	2021	china	ND	N.A.	milk	not defined - aimed to quantify environmental impacts of milk production system under non-IPBS and IPBS in Shandong and Heilongjiang provinces	ND	ND	ND	yes	1 kg of fat and protein corrected milk (FPCM)	cradle to gate	Recipe Midpoint	global warming potential (GWP), eutrophication po-tential (EP), acidification potential (AP), non-renewable energy use (NREU), land use (LU) and water use (WU).	ND	ND	ND	Yes
71	179	Environmental impacts of protein-production from farmed seaweed: Comparison of possible scenarios in Norway	2021	Norway	ND	seaweed	ND	ND	ND	ND	ND	yes	1 kg of crude protein,	cradle to gate	CML	GWP (100 years), abiotic depletion energy (ADP fossil), ozone layer depletion po-tential (ODP, steady state), acidification potential (AP), eutrophi-cation potential (EP), photochemical ozone creation potential (POCP), and abiotic depletion elements (ADP elements)	ND	Yes	Yes	Yes
72	180	Life cycle assessment of fish oil substitute produced by microalgae using food waste	2021	Germany	Attributional	algae	DHA	to identify resource demanding flows and provide results via LCIA that could support innovation within the future DHA production and food waste management	improvement	implied, eol	Biotechnology	ND	1 ton DHA	cradle to gate	recipe midpoint	all 18 impact categories	ND	Yes	Yes	Yes
73	183	Environmental performance of miscanthus-lime lightweight concrete using life cycle assessment: Application in external wall assemblies	2021	UK	Attributional	miscanthus	combination wall material	nd	ND	eol	ND	ND	one square metre of wall and the thickness of elements adjusted.	gate to gate	CML	acidifi-cation potential (Ac·P), climate change or global warming potential (GWP100), depletion of abiotic resources - elements, ultimate reserves (DAR-elements), depletion of abiotic resources - fossil fuels (DAR-fos-sils), eutrophication potential (Eu·P), freshwater aquatic ecotoxicity potential (FAETP), human toxicity potential (HTP), marine aquatic ecotoxicity potential (MAETP), ozone layer d…	Yes	Yes	Yes	Yes
74	184	Life cycle assessment of bacterial cellulose production	2021	Portugal	Attributional	N.A.	bacterial cellulose	to quantify the environmental impacts of the process, guiding the design of commercial scale for future BC production towards the minimization of environmental impacts	hotspot	implied, eol	Biotechnology	ND	1 kg of BC (bone-dry mass), in 138.8 kg water, with a consistency of 0.72%.	cradle to gate	Recipe Midpoint	all 18 impact categories	Yes	Yes	ND	Yes
75	185	Life cycle analysis of fermentative production of succinic acid from bread waste	2021	Hong Kong	Attributional	bread waste	succinic acid	The goal of this study is to assess the potential environmental impacts and benefits of fermentative SA production using bread waste.	market	implied, valorisation, lab to pilot		ND	1 kg industrial grade (99.5% wt.) SA.	cradle to gate	cml and ilcd	GWP and CED	ND	Yes	ND	ND
76	186	Using life cycle assessment to quantify the environmental benefit of upcycling vine shoots as fillers in biocomposite packaging materials	2020	france	Consequential	vine shoots (waste)	biocomposite	to determine to what extent addi-tion of ViSh fillers in packaging trays was environmentally beneficial when compared with trays produced entirely from virgin plastics. For that purpose, the environmental perfor-mance of packaging trays produced in France from either 100% virgin plastics or related ViSh-based biocomposites was assessed.	market	implied, eol	Biotechnology	ND	tray of standard model (176 ×162 × 40 mm, GN 1/6 type), 25 cm3 in volume, for single-use packaging, produced by injection molding.	cradle to gate	Recipe Midpoint	global warming, stratos ozone depletion, ionizing radiation, ozone formation, human health, fine particulate matter, terrestrial ecosystem , ozone formation, terrestrial acidification. freshwater eutrophication, freshwater eutrophication, marine eutrophication, terrestrial and freshwater ecotoxicity, marine ecotoxicity, human carcino genic toxicity, human non - carnigenic toxicity, land use, mine…	ND	ND	ND	Yes
77	187	Early-stage sustainability assessment of enzyme production in the framework of lignocellulosic biorefinery	2020	spain	Attributional	lignocellulose	enzyme production	ND	ND	nd, nd	ND	ND	enzyme activity (measured with vanillyl alcohol for HMFO and veratryl alcohol for CglUPO) achieved at the gate of the process, expressed in units (1 unit).	cradle to gate	Recipe Midpoint	global warming expressed in kg CO2 eq (GW), ozone depletion in kg CFC11 eq (OD), ozone formation in kg NOx eq (OF), terrestrial acidification in kg SO2 eq (TA), freshwater eutrophication in kg P eq (FE), marine eutrophication in kg N eq (ME), freshwater ecotoxicity in kg 1,4-DCB eq (FET), marine ecotoxicity in kg 1,4-DCB eq (MET), human toxicity in kg 1,4-DCB eq (HT), land use in m2a crop eq (LU)…	Yes	Yes	Yes	Yes
78	188	Life Cycle Assessment of Total Fatty Acid (TFA) Production from Microalgae Nannochloropsis oceanica at Different Sites and Under Different Sustainability Scenarios	2021	italy	ND	macroalgae	total fatty acid	ND	ND	explicit, eol	ND	ND	1 kg TFA	cradle to grave	ilcd midpoint	ClimateChange, Particulate matter, Mineral, fossil and renewable resource depletion, eutrophication, freshwater - recipe land use - som wayer resource depletion - ecoscarcity - good way of explaining the impact categories they had basic lab data but upscaled every thing for pilot scale	Yes	Yes	Yes	Yes
79	189	Comparative life cycle assessment of cellulose nanofibres production routes from virgin and recycled raw materials	2021	italy	Attributional	recycled raw materials	cellulose nano fibers	to estimate from an environmental point of view which options are more sustainable. For this reason, an LCA study is performed with the intent of comparing the environmental performances of the different preparation routes developed at the laboratory scale.	market	ND	Biotechnology	ND	10 g of cellulose nanofibres (CNF) in 2%wt water suspension produced in the laboratory to be used in future applications.	cradle to gate	ND	16 impact categories - CC, Ozone depletion, ionizing radiation, photochemical ozone formation, particulate matter, human toxicity - non cancer, human toxicity - cancer, acidification, freshwater-marine and terrestrial eutrophication, freshwater ecotoxicity, land use, water use, resource use - fossil and minerals and metals.	ND	Yes	ND	ND
80	191	Wastewater treatment using oxygenic photogranule-based process has lower environmental impact than conventional activated sludge process	2021	France	ND	ND	ND	to evaluate the environmental feasibility of the OPG system with regard to a reference CAS system and to assess the impact of different operating scenarios of the OPG system during early process development allowing the identification of design consider- ations with highest environmental impact.	market	implied, eol	Biotechnology	ND	“the treatment of 1 m3 of urban wastewater in an average, midsize WWTP”. Environmental impacts were computed in SimaPro	ND	Recipe Midpoint	Land use, water scarcity, resource use, energy carriers, resource use, mineral and metals, cc, ozone depletion, ionizing radiation, photochemical ozone formation, respiratory inorganica, human health - non cancer, human health - cancer, acidification - terrestrial and freshwater, eutrophication freshwater, eutrophication marine, terrestrial, ecotoxicity freshwater.	ND	Yes	ND	Yes
81	194	How sustainable are biopolymers? Findings from a life cycle assessment of polyhydroxyalkanoate production from rapeseed-oil derivatives	2020	Poland	Attributional	rapeseed oil derivative	PHA	compare different scenarios ofmcl-PHA and P(3HB) production with regard to its impact on environment.	improvement	implied, eol	Bioresource	yes	1kg ofraw biopolymer is considered as a functional unit.	cradle to gate	recipe - midpoint and endpoint	all 18 impacts	ND	Yes	ND	ND
82	196	Evaluation of the life cycle of an automotive component produced from biocomposite	2020	canada	ND	ND	biocarbon	study evaluated the environmental impacts and benefits of the use of biocarbon (produced from Miscanthus, an energy crop grown on the marginal land in Ontario, Canada), in an automotive component relative to the current conventional component.	hotspot	explicit, eol	Biotechnology	yes	to produce automotive components incorporating biocarbon, and therefore, the functional unit is assumed to be one piece of automotive component (441 cm3).	cradle to grave	traci 2.1	ozone depletion, global warming, smog, acidification, eutrophication, carcinogenics, noncarcinogenics, res-piratory effects, ecotoxicity, and fossil fuel depletion	Yes	Yes	ND	Yes
83	201	An attributional life cycle assessment of microbial protein production: A case study on using hydrogen-oxidizing bacteria	2021	Finland	Attributional	hydrogen oxidizing bacteria	microbial protein	to assess the cradle-to-gate environ-mental impacts of MP production and compare the impacts with other protein sources.	market	explicit, eol	Biotechnology	yes	1 kg ofMP product prior to packing with a 5% moisture content at factory gate.	cradle to gate	recipe midpoint	Climate change, land use, freshwater and marine eutrophication potential, terrestrial acidification, and human carcinogenic and non-carcinogenic toxicity, water use.	Yes	Yes	Yes	Yes
							Note-	Not Defined - ND
								End of Life - eol
